# Supplementary material for: Genome-Wide Identification Analysis of the MAPKKK Gene Family in Cotton and Its Role in Development and Stress Response
Source: Int J Mol Sci. 2026 Jan 22;27(2):1124. doi: 10.3390/ijms27021124 (PMC12841829; doi:10.3390/ijms27021124)
Supplement: Supplementary file 1 [file ijms-27-01124-s001.zip › Supplementary Table S1.xlsx]

## Sheet: 1-GaMAPKKK
Name	geneID	transcriptID	Chr	start	end	aalen	MolWt	pI	subfamily
GaMEKK1	Ga01G0174	Ga01G0174.1	Chr01	1200794	1212921	1392	153541	6.4	MEKK
GaMEKK2	Ga01G0882	Ga01G0882.1	Chr01	13154536	13155849	437	48750.9	4.4	MEKK
GaZIK1	Ga01G0928	Ga01G0928.1	Chr01	13926679	13927727	294	33554.9	5.13	ZIK
GaRaf1	Ga01G1064	Ga01G1064.1	Chr01	19142010	19150106	1219	135556	5.5	Raf
GaRaf2	Ga01G1576	Ga01G1576.1	Chr01	61519628	61526837	864	95526.1	6.75	Raf
GaZIK2	Ga01G1804	Ga01G1804.1	Chr01	84198205	84201179	606	68470.4	4.64	ZIK
GaRaf3	Ga01G2092	Ga01G2092.1	Chr01	99395068	99397860	366	41427.8	8.56	Raf
GaMEKK3	Ga01G2525	Ga01G2525.1	Chr01	109069160	109071618	510	57124.4	7.45	MEKK
GaRaf4	Ga01G2531	Ga01G2531.1	Chr01	109277669	109283538	747	83359.4	5.87	Raf
GaMEKK4	Ga02G0015	Ga02G0015.1	Chr02	251790	254299	433	48692	8.54	MEKK
GaRaf5	Ga02G0049	Ga02G0049.1	Chr02	414777	420832	571	64475.1	5.98	Raf
GaMEKK5	Ga02G0227	Ga02G0227.1	Chr02	2005739	2006755	338	37282.4	4.8	MEKK
GaRaf6	Ga02G1149	Ga02G1149.1	Chr02	87495981	87503252	575	65057.6	5.98	Raf
GaRaf7	Ga03G0041	Ga03G0041.1	Chr03	244826	247722	353	39447.5	9.08	Raf
GaZIK3	Ga03G0044	Ga03G0044.1	Chr03	276756	280088	575	66332.2	8.8	ZIK
GaRaf8	Ga03G0070	Ga03G0070.1	Chr03	514246	518183	543	61846.2	8.76	Raf
GaRaf9	Ga03G0310	Ga03G0310.1	Chr03	3414164	3419248	1096	122109	6.89	Raf
GaZIK4	Ga03G0365	Ga03G0365.1	Chr03	4084613	4087364	725	82235.2	4.68	ZIK
GaRaf10	Ga03G0390	Ga03G0390.1	Chr03	4310915	4312566	383	42497.8	7.86	Raf
GaRaf11	Ga03G0610	Ga03G0610.1	Chr03	8812156	8817283	730	80933.2	7.59	Raf
GaRaf12	Ga03G0611	Ga03G0611.1	Chr03	8848121	8852751	717	79534.9	8.24	Raf
GaRaf13	Ga03G0758	Ga03G0758.1	Chr03	12003990	12015674	552	62383.2	4.93	Raf
GaMEKK6	Ga03G0796	Ga03G0796.1	Chr03	13227553	13231095	506	56113.5	9.36	MEKK
GaMEKK7	Ga03G0881	Ga03G0881.1	Chr03	16503000	16508411	588	65135	6.34	MEKK
GaRaf14	Ga03G1344	Ga03G1344.1	Chr03	81426018	81430365	346	39461.5	8.09	Raf
GaRaf15	Ga03G1413	Ga03G1413.1	Chr03	91159076	91163238	429	48433.1	9.43	Raf
GaMEKK8	Ga03G2189	Ga03G2189.1	Chr03	129523598	129553960	1540	169306	6.64	MEKK
GaRaf16	Ga04G0244	Ga04G0244.1	Chr04	3093642	3102146	581	65831.4	6.05	Raf
GaRaf17	Ga04G0943	Ga04G0943.1	Chr04	31269778	31277061	851	94402.6	6.7	Raf
GaRaf18	Ga04G1468	Ga04G1468.1	Chr04	85824743	85827889	331	37366.1	6.85	Raf
GaRaf19	Ga04G1511	Ga04G1511.1	Chr04	86823167	86825951	374	41982.9	7.83	Raf
GaRaf20	Ga04G1670	Ga04G1670.1	Chr04	91036486	91049523	782	87759.4	6.14	Raf
GaRaf21	Ga04G1715	Ga04G1715.1	Chr04	92028414	92035331	458	51954.4	8.42	Raf
GaZIK5	Ga04G1748	Ga04G1748.1	Chr04	92648360	92651068	610	68010.6	5.06	ZIK
GaMEKK9	Ga04G1803	Ga04G1803.1	Chr04	93725185	93729789	661	71634.2	9.62	MEKK
GaRaf22	Ga05G0062	Ga05G0062.1	Chr05	648941	655189	1102	122242	5.73	Raf
GaRaf23	Ga05G0123	Ga05G0123.1	Chr05	1221676	1227148	1401	151391	5.16	Raf
GaRaf24	Ga05G0456	Ga05G0456.1	Chr05	4001833	4008347	931	103672	5.96	Raf
GaRaf25	Ga05G0706	Ga05G0706.1	Chr05	6134195	6138148	419	46747.8	8.12	Raf
GaMEKK10	Ga05G1140	Ga05G1140.1	Chr05	9952753	9954312	519	58050.6	5.2	MEKK
GaRaf26	Ga05G1723	Ga05G1723.1	Chr05	15569036	15571249	500	57008.2	9.84	Raf
GaMEKK11	Ga05G1835	Ga05G1835.1	Chr05	16658585	16660814	503	56233.6	5.57	MEKK
GaRaf27	Ga05G1937	Ga05G1937.1	Chr05	17464057	17471852	569	64618.2	7.04	Raf
GaMEKK12	Ga05G2119	Ga05G2119.1	Chr05	19565060	19569644	748	82049.5	9.46	MEKK
GaRaf28	Ga05G2325	Ga05G2325.1	Chr05	21723044	21728678	949	105816	6.63	Raf
GaMEKK13	Ga05G2467	Ga05G2467.1	Chr05	23660600	23665284	590	65805.8	5.67	MEKK
GaRaf29	Ga05G2561	Ga05G2561.1	Chr05	25018474	25030123	568	64333.3	5.04	Raf
GaRaf30	Ga05G3091	Ga05G3091.1	Chr05	35475203	35481189	749	84089.7	6.78	Raf
GaMEKK14	Ga05G3206	Ga05G3206.1	Chr05	39429229	39431536	729	78784.5	4.71	MEKK
GaRaf31	Ga06G0496	Ga06G0496.1	Chr06	6832290	6837221	1350	146715	4.92	Raf
GaRaf32	Ga06G1003	Ga06G1003.1	Chr06	32444792	32451077	920	101994	5.79	Raf
GaRaf33	Ga06G1869	Ga06G1869.1	Chr06	119832623	119834885	371	42433.9	9.3	Raf
GaRaf34	Ga07G0011	Ga07G0011.1	Chr07	156744	161401	415	46350.3	8.11	Raf
GaRaf35	Ga07G0240	Ga07G0240.1	Chr07	2564800	2571552	937	104092	5.58	Raf
GaZIK6	Ga07G0665	Ga07G0665.1	Chr07	7505399	7508401	611	68781.1	4.96	ZIK
GaRaf36	Ga07G1754	Ga07G1754.1	Chr07	44841923	44849097	1287	142029	5.83	Raf
GaRaf37	Ga07G2547	Ga07G2547.1	Chr07	95398030	95401016	381	42495.4	7.82	Raf
GaRaf38	Ga07G2599	Ga07G2599.1	Chr07	96277876	96280582	354	39936	7.04	Raf
GaRaf39	Ga08G0758	Ga08G0758.1	Chr08	12372095	12374684	378	41901.9	7.32	Raf
GaRaf40	Ga08G1003	Ga08G1003.1	Chr08	36431985	36439010	1141	126501	5.83	Raf
GaZIK7	Ga08G1482	Ga08G1482.1	Chr08	100560206	100562835	667	75412.2	4.66	ZIK
GaMEKK15	Ga08G2155	Ga08G2155.1	Chr08	120115391	120120360	897	96458	9.44	MEKK
GaRaf41	Ga08G2277	Ga08G2277.1	Chr08	121903582	121910792	1255	137582	4.69	Raf
GaMEKK16	Ga08G2357	Ga08G2357.1	Chr08	123201601	123203088	495	55601	5.7	MEKK
GaRaf42	Ga08G2489	Ga08G2489.1	Chr08	124658274	124664763	1012	111961	6.55	Raf
GaMEKK17	Ga09G0552	Ga09G0552.1	Chr09	30684831	30689634	896	96684.3	9.61	MEKK
GaRaf43	Ga09G0686	Ga09G0686.1	Chr09	48702094	48717680	1038	113633	5.66	Raf
GaMEKK18	Ga09G0760	Ga09G0760.1	Chr09	54972286	54976348	667	73562.6	6.79	MEKK
GaRaf44	Ga09G1563	Ga09G1563.1	Chr09	72838713	72845223	846	94086.6	6.47	Raf
GaRaf45	Ga09G2365	Ga09G2365.1	Chr09	81180462	81183093	391	43632	8.05	Raf
GaRaf46	Ga09G2426	Ga09G2426.1	Chr09	81752190	81765956	998	112973	7.79	Raf
GaRaf47	Ga09G2438	Ga09G2438.1	Chr09	81862475	81864779	355	39844.8	7.66	Raf
GaRaf48	Ga09G2670	Ga09G2670.1	Chr09	83671760	83676333	773	85839.1	7.63	Raf
GaZIK8	Ga09G2783	Ga09G2783.1	Chr09	84632721	84636236	621	69943.4	5	ZIK
GaRaf49	Ga10G1015	Ga10G1015.1	Chr10	22800277	22805387	775	85832.3	6.52	Raf
GaRaf50	Ga10G1368	Ga10G1368.1	Chr10	59880268	59885671	391	43556.9	8.59	Raf
GaRaf51	Ga10G1766	Ga10G1766.1	Chr10	94740728	94749994	472	53500.6	9.29	Raf
GaZIK9	Ga10G1803	Ga10G1803.1	Chr10	98996682	98999501	593	67707.2	5.22	ZIK
GaMEKK19	Ga10G1984	Ga10G1984.1	Chr10	108257563	108259136	422	47570.7	8.41	MEKK
GaMEKK20	Ga10G2060	Ga10G2060.1	Chr10	110278559	110284208	658	72610.2	8.43	MEKK
GaMEKK21	Ga10G2072	Ga10G2072.1	Chr10	110743857	110744867	336	37077.4	5.74	MEKK
GaRaf52	Ga10G2734	Ga10G2734.1	Chr10	126404033	126408210	453	51383.7	8.15	Raf
GaRaf53	Ga10G2808	Ga10G2808.1	Chr10	127093133	127094947	486	55644.6	9.56	Raf
GaMEKK22	Ga10G2971	Ga10G2971.1	Chr10	128491677	128493017	446	49932.8	5.87	MEKK
GaRaf54	Ga10G2994	Ga10G2994.1	Chr10	128680825	128683460	374	42606.2	8.89	Raf
GaMEKK23	Ga11G0898	Ga11G0898.1	Chr11	15095902	15100252	627	68761.2	5.85	MEKK
GaRaf55	Ga11G0986	Ga11G0986.1	Chr11	16932103	16938418	1000	110698	6.18	Raf
GaZIK10	Ga11G0996	Ga11G0996.1	Chr11	17311992	17314978	727	83641.3	5.19	ZIK
GaMEKK24	Ga11G1935	Ga11G1935.1	Chr11	91177462	91178540	349	39003.3	7.24	MEKK
GaRaf56	Ga11G2025	Ga11G2025.1	Chr11	96011798	96018123	416	47239.8	5.25	Raf
GaRaf57	Ga11G2193	Ga11G2193.1	Chr11	99983903	99989784	576	65396.3	6.72	Raf
GaZIK11	Ga11G2444	Ga11G2444.1	Chr11	105393293	105394803	297	33703.5	6.11	ZIK
GaRaf58	Ga11G2738	Ga11G2738.1	Chr11	110206080	110208594	353	39722.6	8.2	Raf
GaRaf59	Ga11G3372	Ga11G3372.1	Chr11	118101750	118106154	383	42659.6	7.85	Raf
GaMEKK25	Ga11G3597	Ga11G3597.1	Chr11	120090546	120094074	711	78807.9	9.12	MEKK
GaRaf60	Ga12G0039	Ga12G0039.1	Chr12	303364	306940	401	44480.3	5.49	Raf
GaRaf61	Ga12G0091	Ga12G0091.1	Chr12	737587	746129	1005	109587	5.49	Raf
GaZIK12	Ga12G0406	Ga12G0406.1	Chr12	3393439	3396371	607	68367.5	4.7	ZIK
GaRaf62	Ga12G1203	Ga12G1203.1	Chr12	15012284	15016677	438	49361.1	8.75	Raf
GaMEKK26	Ga12G1545	Ga12G1545.1	Chr12	23701103	23714449	1423	157282	6.45	MEKK
GaMEKK27	Ga12G2298	Ga12G2298.1	Chr12	82491735	82492787	350	38936.1	5.48	MEKK
GaMEKK28	Ga12G2339	Ga12G2339.1	Chr12	87442166	87446256	724	79411.4	8.43	MEKK
GaRaf63	Ga12G2628	Ga12G2628.1	Chr12	97386890	97392787	1312	144784	5.43	Raf
GaRaf64	Ga12G2886	Ga12G2886.1	Chr12	102558868	102561779	390	43461.7	7.83	Raf
GaMEKK29	Ga12G2908	Ga12G2908.1	Chr12	102960348	102964901	660	71345.3	9.1	MEKK
GaRaf65	Ga13G0934	Ga13G0934.1	Chr13	25839421	25848105	411	46075.6	8.75	Raf
GaZIK13	Ga13G1699	Ga13G1699.1	Chr13	105044848	105045831	301	34498.8	4.81	ZIK
GaMEKK30	Ga13G2820	Ga13G2820.1	Chr13	123716093	123717535	480	53985.1	5.07	MEKK
GaRaf66	Ga14G0424	Ga14G0424.1	tig00004569	415693	422319	915	102202	7.46	Raf
GaRaf67	Ga14G0576	Ga14G0576.1	tig00006685	475822	486670	796	88375.4	5.67	Raf
GaZIK14	Ga14G0657	Ga14G0657.1	tig00007416	7883	10902	593	67408.1	6.69	ZIK
GaRaf68	Ga14G1817	Ga14G1817.1	tig00015943	514695	516801	351	39627.8	8.28	Raf
GaRaf69	Ga14G2060	Ga14G2060.1	tig00017369	27305	32877	457	51850.1	7.2	Raf
GaZIK15	Ga14G2590	Ga14G2590.1	tig00022509	63763	66629	643	72432.2	5.73	ZIK

## Sheet: 2-GbMAPKKK
Name	geneID	transcriptID		Chr	start	end	aalen	MolWt	pI	subfamily
GbRaf1	Gbar_A01G000030	Gbar_A01G000030.1		A01	8145	15238	554	62494.9	6.24	Raf
GbMEKK1	Gbar_A01G001310	Gbar_A01G001310.1	Ghi_D01G00066	A01	1116241	1133061	1392	153434	6.38	MEKK
GbMEKK2	Gbar_A01G007330	Gbar_A01G007330.1	Ghi_A01G03736	A01	11835910	11837223	437	48737.9	4.34	MEKK
GbZIK1	Gbar_A01G007830	Gbar_A01G007830.2		A01	12584194	12585767	294	33523.9	5.13	ZIK
GbRaf2	Gbar_A01G009090	Gbar_A01G009090.5		A01	17307902	17318225	1220	135731	5.45	Raf
GbRaf3	Gbar_A01G013390	Gbar_A01G013390.1		A01	55682248	55690369	859	94920.1	6.51	Raf
GbRaf4	Gbar_A01G016800	Gbar_A01G016800.1		A01	104366159	104374250	640	73156.3	6.54	Raf
GbRaf5	Gbar_A01G023420	Gbar_A01G023420.1		Scaffold3757	573	2381	270	30714.7	8.93	Raf
GbRaf6	Gbar_A01G023450	Gbar_A01G023450.1		Scaffold3757	10864	18643	550	62585.1	6.21	Raf
GbRaf7	Gbar_A01G023480	Gbar_A01G023480.1		Scaffold3757	25890	32984	554	62494.9	6.24	Raf
GbRaf8	Gbar_A02G000320	Gbar_A02G000320.1		A02	165504	168399	353	39447.5	9.08	Raf
GbZIK2	Gbar_A02G000350	Gbar_A02G000350.1		A02	192092	195207	468	53697.9	5.87	ZIK
GbRaf9	Gbar_A02G000600	Gbar_A02G000600.1		A02	420142	424490	474	53888.1	9.63	Raf
GbRaf10	Gbar_A02G002490	Gbar_A02G002490.1		A02	3013400	3019644	1096	121964	6.82	Raf
GbZIK3	Gbar_A02G003050	Gbar_A02G003050.3		A02	3625758	3629343	735	83154.3	4.77	ZIK
GbRaf11	Gbar_A02G003310	Gbar_A02G003310.1		A02	3863443	3865853	383	42486.9	7.86	Raf
GbRaf12	Gbar_A02G005440	Gbar_A02G005440.1		A02	7889539	7894985	737	81786.2	8.04	Raf
GbRaf13	Gbar_A02G005450	Gbar_A02G005450.1		A02	7919736	7924775	740	81996.9	8.09	Raf
GbRaf14	Gbar_A02G006570	Gbar_A02G006570.2		A02	10665525	10681476	552	62271	4.84	Raf
GbMEKK3	Gbar_A02G006910	Gbar_A02G006910.1	Ghi_A02G02911	A02	11817341	11820568	505	56263.1	8	MEKK
GbMEKK4	Gbar_A02G007700	Gbar_A02G007700.1		A02	14813636	14821664	588	65107	6.34	MEKK
GbZIK4	Gbar_A02G010270	Gbar_A02G010270.2		A02	42602875	42606703	606	68437.4	4.64	ZIK
GbMEKK5	Gbar_A02G016900	Gbar_A02G016900.1		A02	97655349	97656794	338	37250.3	4.8	MEKK
GbRaf15	Gbar_A02G018630	Gbar_A02G018630.1		A02	99856984	99863643	571	64403.1	6.07	Raf
GbRaf16	Gbar_A03G002160	Gbar_A03G002160.1		A03	2684984	2691091	748	83396.4	5.68	Raf
GbMEKK6	Gbar_A03G003550	Gbar_A03G003550.1		A03	4476571	4479029	483	54181.8	6.75	MEKK
GbRaf17	Gbar_A03G006740	Gbar_A03G006740.1		A03	12568604	12571375	363	41009.5	9	Raf
GbRaf18	Gbar_A03G010920	Gbar_A03G010920.1		A03	50714615	50730952	365	41297.6	8.01	Raf
GbRaf19	Gbar_A03G011570	Gbar_A03G011570.1		A03	61987596	61992269	429	48375	9.55	Raf
GbMEKK7	Gbar_A03G018250	Gbar_A03G018250.1		A03	99217420	99242974	1446	159067	6.35	MEKK
GbRaf20	Gbar_A04G006930	Gbar_A04G006930.1		A04	53349600	53359339	851	94434.6	6.7	Raf
GbRaf21	Gbar_A04G013600	Gbar_A04G013600.1		A04	78963074	78972065	581	65770.3	5.95	Raf
GbRaf22	Gbar_A05G000650	Gbar_A05G000650.3		A05	648668	656314	1075	119489	5.6	Raf
GbRaf23	Gbar_A05G001230	Gbar_A05G001230.1		A05	1158298	1164936	1401	151406	5.16	Raf
GbRaf24	Gbar_A05G003890	Gbar_A05G003890.1		A05	3758402	3765991	941	104679	5.87	Raf
GbRaf25	Gbar_A05G006340	Gbar_A05G006340.1		A05	5760318	5764258	415	46318.2	7.85	Raf
GbMEKK8	Gbar_A05G010400	Gbar_A05G010400.1		A05	9474716	9477897	519	58081.7	5.4	MEKK
GbRaf26	Gbar_A05G016090	Gbar_A05G016090.2		A05	15053960	15057762	500	57010.2	9.84	Raf
GbMEKK9	Gbar_A05G017190	Gbar_A05G017190.1		A05	16052641	16054116	451	50212.5	5.11	MEKK
GbRaf27	Gbar_A05G018010	Gbar_A05G018010.1		A05	16874834	16881834	549	62411.6	7.05	Raf
GbMEKK10	Gbar_A05G019780	Gbar_A05G019780.1		A05	18883560	18888729	748	82049.4	9.45	MEKK
GbRaf28	Gbar_A05G021620	Gbar_A05G021620.2		A05	20899780	20905686	949	106016	6.71	Raf
GbMEKK11	Gbar_A05G022900	Gbar_A05G022900.2		A05	22649722	22655762	590	65823.9	5.93	MEKK
GbRaf29	Gbar_A05G024040	Gbar_A05G024040.1		A05	24356597	24369051	562	63799.8	4.76	Raf
GbRaf30	Gbar_A05G028440	Gbar_A05G028440.1		A05	33318606	33325065	750	84183.8	7.04	Raf
GbRaf31	Gbar_A05G036080	Gbar_A05G036080.1		A05	90982287	90986110	352	39781.6	6.36	Raf
GbRaf32	Gbar_A05G036430	Gbar_A05G036430.2		A05	91923943	91927543	374	41965.9	7.83	Raf
GbRaf33	Gbar_A05G038110	Gbar_A05G038110.1		A05	96281263	96288634	458	51912.3	8.2	Raf
GbMEKK12	Gbar_A05G038860	Gbar_A05G038860.1		A05	97913916	97918924	661	71472.1	9.68	MEKK
GbZIK5	Gbar_A05G038940	Gbar_A05G038940.1		A05	98013790	98018012	607	67625	4.85	ZIK
GbRaf34	Gbar_A06G002940	Gbar_A06G002940.2		A06	3622365	3630049	915	102183	7.46	Raf
GbRaf35	Gbar_A06G004980	Gbar_A06G004980.2		A06	8256723	8262114	1361	147776	5.09	Raf
GbRaf36	Gbar_A06G009310	Gbar_A06G009310.3		A06	29288171	29295476	920	101883	5.77	Raf
GbRaf37	Gbar_A06G013910	Gbar_A06G013910.1		A06	84421246	84427687	457	51850.1	7.2	Raf
GbRaf38	Gbar_A06G016460	Gbar_A06G016460.1		A06	105455611	105458418	371	42448	9.3	Raf
GbRaf39	Gbar_A07G000110	Gbar_A07G000110.1		A07	103800	108457	415	46350.3	8.11	Raf
GbRaf40	Gbar_A07G002340	Gbar_A07G002340.2		A07	2568656	2576121	937	104120	5.58	Raf
GbZIK6	Gbar_A07G006070	Gbar_A07G006070.1		A07	7406972	7410702	611	68809.1	4.96	ZIK
GbRaf41	Gbar_A07G016570	Gbar_A07G016570.2		A07	42432177	42439806	1287	141916	5.82	Raf
GbRaf42	Gbar_A07G023300	Gbar_A07G023300.1		A07	90870981	90874569	379	42381.3	7.82	Raf
GbRaf43	Gbar_A07G023800	Gbar_A07G023800.1		A07	91582900	91586537	354	39979.1	7.04	Raf
GbRaf44	Gbar_A08G007110	Gbar_A08G007110.1		A08	11218897	11230899	1110	122618	7.03	Raf
GbRaf45	Gbar_A08G009560	Gbar_A08G009560.1		A08	36075469	36084157	1137	126072	5.75	Raf
GbZIK7	Gbar_A08G013750	Gbar_A08G013750.2		A08	93072786	93076110	728	82817.8	5.4	ZIK
GbMEKK13	Gbar_A08G019700	Gbar_A08G019700.1		A08	111249167	111254141	898	96620.2	9.49	MEKK
GbRaf46	Gbar_A08G020870	Gbar_A08G020870.2		A08	112815634	112823110	1277	140397	4.74	Raf
GbMEKK14	Gbar_A08G021650	Gbar_A08G021650.1		A08	113812088	113813767	495	55604.9	5.7	MEKK
GbRaf47	Gbar_A08G022980	Gbar_A08G022980.1		A08	115289963	115296458	1012	111936	6.71	Raf
GbRaf48	Gbar_A09G003440	Gbar_A09G003440.1		A09	10131445	10134682	351	39627.8	8.28	Raf
GbMEKK15	Gbar_A09G004480	Gbar_A09G004480.2		A09	20590065	20599049	896	96812.5	9.61	MEKK
GbRaf49	Gbar_A09G006000	Gbar_A09G006000.2		A09	42723960	42741129	1038	113665	5.58	Raf
GbMEKK16	Gbar_A09G006450	Gbar_A09G006450.2		A09	45816717	45821313	667	73632.8	7.1	MEKK
GbRaf50	Gbar_A09G007540	Gbar_A09G007540.2		A09	51528936	51533926	773	85645.9	7.7	Raf
GbRaf51	Gbar_A09G014670	Gbar_A09G014670.2		A09	66197623	66205354	846	93943.4	6.22	Raf
GbRaf52	Gbar_A09G022580	Gbar_A09G022580.1		A09	74517658	74524119	470	53020.8	8.8	Raf
GbRaf53	Gbar_A09G022720	Gbar_A09G022720.1		A09	74656373	74659750	355	39890.9	7.66	Raf
GbRaf54	Gbar_A09G023450	Gbar_A09G023450.1		A09	75177034	75180798	391	43620	8.05	Raf
GbRaf55	Gbar_A09G025100	Gbar_A09G025100.1		A09	76562614	76566977	777	86049.1	7.31	Raf
GbZIK8	Gbar_A09G026160	Gbar_A09G026160.1		A09	77530292	77534659	639	72126.1	5.22	ZIK
GbRaf56	Gbar_A10G001110	Gbar_A10G001110.1		A10	868987	872418	374	42606.2	8.89	Raf
GbMEKK17	Gbar_A10G001320	Gbar_A10G001320.1		A10	1050546	1051891	446	49946.8	5.87	MEKK
GbRaf57	Gbar_A10G002860	Gbar_A10G002860.2		A10	2367423	2370106	378	43063.5	8.63	Raf
GbRaf58	Gbar_A10G003610	Gbar_A10G003610.2		A10	3032602	3042487	453	51411.8	8.15	Raf
GbMEKK18	Gbar_A10G009800	Gbar_A10G009800.1		A10	17428735	17430192	336	37051.4	6.06	MEKK
GbMEKK19	Gbar_A10G009900	Gbar_A10G009900.1		A10	17832428	17836792	609	67140.9	8.33	MEKK
GbMEKK20	Gbar_A10G010600	Gbar_A10G010600.1		A10	19807692	19809909	422	47574.6	8.41	MEKK
GbRaf59	Gbar_A10G012720	Gbar_A10G012720.1		A10	50245277	50250503	357	39632	7.19	Raf
GbRaf60	Gbar_A10G015830	Gbar_A10G015830.1		A10	76436186	76446273	472	53448.5	9.04	Raf
GbZIK9	Gbar_A10G016090	Gbar_A10G016090.3		A10	79670749	79674809	593	67666.2	5.22	ZIK
GbRaf61	Gbar_A10G018480	Gbar_A10G018480.2		A10	92626627	92632431	775	85752.2	6.52	Raf
GbMEKK21	Gbar_A11G004810	Gbar_A11G004810.1		A11	4103507	4107587	711	78830.9	8.94	MEKK
GbRaf62	Gbar_A11G007000	Gbar_A11G007000.1		A11	6097806	6102645	383	42645.6	7.85	Raf
GbRaf63	Gbar_A11G012910	Gbar_A11G012910.1		A11	13217248	13219763	356	40203.1	8.2	Raf
GbZIK10	Gbar_A11G015580	Gbar_A11G015580.3		A11	17558549	17561470	298	33834.7	6.11	ZIK
GbRaf64	Gbar_A11G017650	Gbar_A11G017650.3		A11	22465068	22471316	578	65528.5	6.72	Raf
GbRaf65	Gbar_A11G019100	Gbar_A11G019100.1		A11	26197563	26201615	398	45445.8	5.51	Raf
GbMEKK22	Gbar_A11G019880	Gbar_A11G019880.1		A11	30615176	30616797	359	40086.5	5.83	MEKK
GbZIK11	Gbar_A11G023050	Gbar_A11G023050.1		A11	65635251	65645603	647	72859.7	5.36	ZIK
GbZIK12	Gbar_A11G027010	Gbar_A11G027010.1		A11	97726307	97730991	727	83626.3	5.1	ZIK
GbRaf66	Gbar_A11G027110	Gbar_A11G027110.2		A11	98073602	98080300	1000	110743	6.25	Raf
GbMEKK23	Gbar_A11G028260	Gbar_A11G028260.1		A11	100314296	100319153	663	72845.9	6.14	MEKK
GbMEKK24	Gbar_A12G000020	Gbar_A12G000020.2		A12	43494	49070	660	71322.2	9.1	MEKK
GbRaf67	Gbar_A12G000260	Gbar_A12G000260.2		A12	389994	393321	405	45345.9	7.87	Raf
GbRaf68	Gbar_A12G004830	Gbar_A12G004830.5		A12	9358872	9366670	1311	144548	5.38	Raf
GbMEKK25	Gbar_A12G007290	Gbar_A12G007290.1		A12	19819752	19824439	724	79518.5	8.43	MEKK
GbMEKK26	Gbar_A12G007600	Gbar_A12G007600.1		A12	23095989	23097593	350	38912	5.7	MEKK
GbRaf69	Gbar_A12G017530	Gbar_A12G017530.1		A12	87949990	87955025	437	49166.9	8.32	Raf
GbZIK13	Gbar_A12G025000	Gbar_A12G025000.1		A12	98705929	98709724	607	68348.5	4.76	ZIK
GbRaf70	Gbar_A12G028080	Gbar_A12G028080.1		A12	101345559	101354097	1005	109577	5.5	Raf
GbRaf71	Gbar_A12G028590	Gbar_A12G028590.1		A12	101808161	101812252	399	44303.2	5.68	Raf
GbRaf72	Gbar_A13G008060	Gbar_A13G008060.1		A13	22936597	22946202	421	47098.8	8.94	Raf
GbZIK14	Gbar_A13G015600	Gbar_A13G015600.1		A13	93617229	93618674	301	34528.9	4.87	ZIK
GbMEKK27	Gbar_A13G024840	Gbar_A13G024840.1		A13	109036200	109037973	480	53943	4.94	MEKK
GbZIK15	Gbar_A13G025100	Gbar_A13G025100.2		A13	109173966	109177995	593	67476.2	6.66	ZIK
GbRaf73	Gbar_D01G000150	Gbar_D01G000150.1		D01	124041	129965	552	62222.4	6.43	Raf
GbMEKK28	Gbar_D01G001500	Gbar_D01G001500.1		D01	1131667	1144199	1390	153255	6.46	MEKK
GbZIK16	Gbar_D01G008080	Gbar_D01G008080.1		D01	11295686	11297420	295	33696.1	5.13	ZIK
GbRaf74	Gbar_D01G009520	Gbar_D01G009520.1		D01	14478346	14488784	1220	135933	5.5	Raf
GbRaf75	Gbar_D01G014040	Gbar_D01G014040.1		D01	33172653	33181367	859	95000.3	6.47	Raf
GbRaf76	Gbar_D01G018030	Gbar_D01G018030.1		D01	54283641	54290894	575	65125.7	6	Raf
GbRaf77	Gbar_D01G024140	Gbar_D01G024140.1		Scaffold2267	3476	9488	553	62486.9	6.34	Raf
GbRaf78	Gbar_D02G000440	Gbar_D02G000440.4		D02	285743	289816	353	39417.5	9.08	Raf
GbRaf79	Gbar_D02G000690	Gbar_D02G000690.1		D02	519876	523640	473	53780.9	9.54	Raf
GbRaf80	Gbar_D02G003170	Gbar_D02G003170.2		D02	4183735	4189824	1096	122089	7.16	Raf
GbZIK17	Gbar_D02G003700	Gbar_D02G003700.1		D02	4792292	4795921	734	82986	4.73	ZIK
GbRaf81	Gbar_D02G003970	Gbar_D02G003970.1		D02	5021662	5024096	421	47110.7	8.52	Raf
GbRaf82	Gbar_D02G007520	Gbar_D02G007520.2		D02	10270434	10281177	552	62274.1	4.97	Raf
GbMEKK29	Gbar_D02G007870	Gbar_D02G007870.1		D02	11208897	11212026	482	53447.4	9.21	MEKK
GbMEKK30	Gbar_D02G008680	Gbar_D02G008680.1		D02	13266360	13284404	592	65540.4	6.57	MEKK
GbRaf83	Gbar_D02G012560	Gbar_D02G012560.4		D02	35741311	35746987	346	39403.4	8.09	Raf
GbRaf84	Gbar_D02G013610	Gbar_D02G013610.1		D02	42144034	42148743	389	43861.7	8.88	Raf
GbMEKK31	Gbar_D02G020080	Gbar_D02G020080.1		D02	62410011	62427562	1428	157180	6.3	MEKK
GbMEKK32	Gbar_D03G000150	Gbar_D03G000150.1		D03	111276	114501	433	48702.1	8.54	MEKK
GbRaf85	Gbar_D03G000510	Gbar_D03G000510.1		D03	283871	290443	571	64307.9	6.05	Raf
GbMEKK33	Gbar_D03G002330	Gbar_D03G002330.1		D03	2219310	2220736	338	37261.3	4.8	MEKK
GbRaf86	Gbar_D03G011480	Gbar_D03G011480.1		D03	40201898	40205249	314	35662.6	8.55	Raf
GbMEKK34	Gbar_D03G014870	Gbar_D03G014870.1		D03	46652469	46654175	466	52114.4	7.57	MEKK
GbMEKK35	Gbar_D03G018520	Gbar_D03G018520.1		Scaffold1910	46235	49030	315	35819.7	9.05	MEKK
GbZIK18	Gbar_D04G003180	Gbar_D04G003180.2		D04	4209319	4213196	609	67808.2	5.06	ZIK
GbMEKK36	Gbar_D04G003270	Gbar_D04G003270.1		D04	4300940	4306711	662	71677.2	9.48	MEKK
GbRaf87	Gbar_D04G004070	Gbar_D04G004070.1		D04	5455652	5463073	458	51844.2	8.63	Raf
GbRaf88	Gbar_D04G004410	Gbar_D04G004410.1		D04	5933518	5946548	782	87759.5	6.23	Raf
GbRaf89	Gbar_D04G005770	Gbar_D04G005770.1		D04	8831944	8835171	374	41921.8	7.63	Raf
GbRaf90	Gbar_D04G006090	Gbar_D04G006090.2		D04	9436010	9440103	352	39795.7	6.36	Raf
GbRaf91	Gbar_D04G011370	Gbar_D04G011370.1		D04	33082539	33096851	851	94480.7	6.47	Raf
GbRaf92	Gbar_D04G018280	Gbar_D04G018280.2		D04	49772951	49781271	581	65635.2	5.95	Raf
GbRaf93	Gbar_D05G000640	Gbar_D05G000640.1		D05	617925	624168	982	108689	5.94	Raf
GbRaf94	Gbar_D05G001240	Gbar_D05G001240.1		D05	1121200	1127863	1138	123968	5	Raf
GbMEKK37	Gbar_D05G002500	Gbar_D05G002500.1		D05	2182037	2184451	308	34845.4	4.73	MEKK
GbRaf95	Gbar_D05G004430	Gbar_D05G004430.5		D05	3556625	3564304	931	103391	5.78	Raf
GbRaf96	Gbar_D05G006790	Gbar_D05G006790.1		D05	5419090	5423070	419	46786.8	8.12	Raf
GbMEKK38	Gbar_D05G010990	Gbar_D05G010990.1		D05	8929637	8932605	519	58173.6	5.05	MEKK
GbRaf97	Gbar_D05G016500	Gbar_D05G016500.2		D05	14310217	14313989	500	56971.1	9.84	Raf
GbMEKK39	Gbar_D05G017590	Gbar_D05G017590.1		D05	15172773	15178116	472	52477.3	5.24	MEKK
GbRaf98	Gbar_D05G018640	Gbar_D05G018640.1		D05	16046523	16053325	546	61863	7.32	Raf
GbMEKK40	Gbar_D05G020460	Gbar_D05G020460.1		D05	17659187	17665101	747	82228.8	9.48	MEKK
GbRaf99	Gbar_D05G022280	Gbar_D05G022280.1		D05	19595362	19602343	948	105687	6.81	Raf
GbMEKK41	Gbar_D05G023570	Gbar_D05G023570.4		D05	21057237	21062615	590	65794.8	5.8	MEKK
GbRaf100	Gbar_D05G024580	Gbar_D05G024580.1		D05	22586336	22598691	553	62550.3	4.83	Raf
GbRaf101	Gbar_D05G029350	Gbar_D05G029350.2		D05	29406397	29413784	746	83722.3	6.63	Raf
GbRaf102	Gbar_D06G003170	Gbar_D06G003170.1		D06	3386390	3394837	915	102312	7.58	Raf
GbRaf103	Gbar_D06G005240	Gbar_D06G005240.1		D06	6795926	6801423	1360	147789	5.03	Raf
GbRaf104	Gbar_D06G009620	Gbar_D06G009620.2		D06	18452390	18459674	919	101890	5.43	Raf
GbRaf105	Gbar_D06G015160	Gbar_D06G015160.1		D06	47670754	47677428	457	51904.1	7.23	Raf
GbRaf106	Gbar_D06G017150	Gbar_D06G017150.1		D06	54239611	54242849	371	42392.8	9.17	Raf
GbRaf107	Gbar_D07G000130	Gbar_D07G000130.1		D07	147600	152141	415	46350.3	8.11	Raf
GbRaf108	Gbar_D07G002310	Gbar_D07G002310.2		D07	2328784	2336233	937	104181	5.74	Raf
GbZIK19	Gbar_D07G006350	Gbar_D07G006350.1		D07	6802538	6806165	609	68688.9	4.92	ZIK
GbRaf109	Gbar_D07G017060	Gbar_D07G017060.4		D07	29766056	29773897	1287	141412	5.39	Raf
GbRaf110	Gbar_D07G024070	Gbar_D07G024070.1		D07	54558918	54562527	379	42240.1	7.44	Raf
GbRaf111	Gbar_D07G024520	Gbar_D07G024520.1		D07	55232051	55235573	354	39938.1	7.04	Raf
GbRaf112	Gbar_D08G009550	Gbar_D08G009550.4		D08	19425022	19433430	1137	126177	5.79	Raf
GbZIK20	Gbar_D08G014490	Gbar_D08G014490.1		D08	45758173	45761837	668	75710.6	4.74	ZIK
GbMEKK42	Gbar_D08G020650	Gbar_D08G020650.1		D08	57840631	57845589	897	96428	9.44	MEKK
GbRaf113	Gbar_D08G021730	Gbar_D08G021730.1		D08	59281031	59288433	1277	140346	4.71	Raf
GbMEKK43	Gbar_D08G022410	Gbar_D08G022410.1		D08	60356717	60358305	495	55417.9	6.08	MEKK
GbRaf114	Gbar_D08G023660	Gbar_D08G023660.2		D08	61769616	61776404	1013	111862	6.35	Raf
GbRaf115	Gbar_D09G003220	Gbar_D09G003220.1		D09	9920945	9924135	351	39699.9	8.07	Raf
GbMEKK44	Gbar_D09G004670	Gbar_D09G004670.1		D09	17731663	17738406	896	96734.3	9.61	MEKK
GbRaf116	Gbar_D09G005680	Gbar_D09G005680.2		D09	24579781	24596925	1038	113742	5.59	Raf
GbMEKK45	Gbar_D09G006100	Gbar_D09G006100.2		D09	26207381	26211725	650	71696.5	6.94	MEKK
GbRaf117	Gbar_D09G007260	Gbar_D09G007260.1		D09	29817603	29822719	765	84911.9	6.85	Raf
GbRaf118	Gbar_D09G015010	Gbar_D09G015010.1		D09	41362397	41370131	851	94406.1	6.67	Raf
GbRaf119	Gbar_D09G022290	Gbar_D09G022290.1		D09	48390408	48396878	470	53035.8	9.03	Raf
GbRaf120	Gbar_D09G022440	Gbar_D09G022440.1		D09	48504296	48507691	355	39842.8	8.45	Raf
GbRaf121	Gbar_D09G023100	Gbar_D09G023100.2		D09	48965244	48968841	391	43613	8.05	Raf
GbRaf122	Gbar_D09G024750	Gbar_D09G024750.1		D09	50296449	50300885	775	85772.9	7.66	Raf
GbZIK21	Gbar_D09G025770	Gbar_D09G025770.1		D09	51160147	51164558	621	69953.5	4.96	ZIK
GbRaf123	Gbar_D10G001020	Gbar_D10G001020.1		D10	759113	762577	374	42574.2	8.89	Raf
GbMEKK46	Gbar_D10G001250	Gbar_D10G001250.2		D10	928988	930543	446	49404.2	6.06	MEKK
GbMEKK47	Gbar_D10G001720	Gbar_D10G001720.1		D10	1304116	1362789	1583	177409	6.95	MEKK
GbRaf124	Gbar_D10G002760	Gbar_D10G002760.1		D10	2222262	2225417	486	55613.6	9.46	Raf
GbRaf125	Gbar_D10G003480	Gbar_D10G003480.2		D10	2849103	2853913	453	51100.4	7.92	Raf
GbMEKK48	Gbar_D10G009880	Gbar_D10G009880.1		D10	12080895	12085243	613	67524.4	8.25	MEKK
GbMEKK49	Gbar_D10G010000	Gbar_D10G010000.1		D10	12318174	12319808	336	36969.1	5.99	MEKK
GbZIK22	Gbar_D10G012070	Gbar_D10G012070.1		D10	18784564	18788671	593	67786.4	5.49	ZIK
GbRaf126	Gbar_D10G012290	Gbar_D10G012290.1		D10	19863212	19873953	472	53383.6	9.49	Raf
GbMEKK50	Gbar_D10G015490	Gbar_D10G015490.1		D10	33134284	33141223	1129	125762	5.74	MEKK
GbRaf127	Gbar_D10G015610	Gbar_D10G015610.1		D10	33823756	33829713	391	43472.7	8.59	Raf
GbRaf128	Gbar_D10G018630	Gbar_D10G018630.2		D10	50547837	50553554	775	86090.7	6.9	Raf
GbMEKK51	Gbar_D11G005100	Gbar_D11G005100.1		D11	3996517	4000748	711	78819.7	9.08	MEKK
GbRaf129	Gbar_D11G007410	Gbar_D11G007410.1		D11	5782749	5787714	377	42044.9	7.85	Raf
GbRaf130	Gbar_D11G013630	Gbar_D11G013630.1		D11	12150530	12153854	391	43649	8.15	Raf
GbZIK23	Gbar_D11G016380	Gbar_D11G016380.2		D11	15486699	15489885	298	33832.7	6.11	ZIK
GbRaf131	Gbar_D11G018560	Gbar_D11G018560.1		D11	19361448	19368310	647	73359.1	6.33	Raf
GbRaf132	Gbar_D11G020050	Gbar_D11G020050.1		D11	21990915	21994629	333	37787.4	8.01	Raf
GbMEKK52	Gbar_D11G020740	Gbar_D11G020740.1		D11	24412767	24414299	359	39853.1	5.33	MEKK
GbZIK24	Gbar_D11G024260	Gbar_D11G024260.3		D11	42503503	42507421	643	72140.9	5.63	ZIK
GbZIK25	Gbar_D11G028010	Gbar_D11G028010.1		D11	56516301	56520722	727	83494.4	5.38	ZIK
GbRaf133	Gbar_D11G028120	Gbar_D11G028120.1		D11	56765640	56772347	1000	110519	6.25	Raf
GbMEKK53	Gbar_D11G028730	Gbar_D11G028730.1		D11	58121989	58126799	663	72825.8	6.14	MEKK
GbRaf134	Gbar_D11G037350	Gbar_D11G037350.1		Scaffold919	368	4382	398	45361.7	5.52	Raf
GbMEKK54	Gbar_D12G000090	Gbar_D12G000090.2		D12	119695	125273	658	71265.2	9.02	MEKK
GbRaf135	Gbar_D12G000350	Gbar_D12G000350.1		D12	511325	514736	390	43506.9	8.15	Raf
GbRaf136	Gbar_D12G004840	Gbar_D12G004840.4		D12	6917571	6926102	1315	145016	5.37	Raf
GbMEKK55	Gbar_D12G007210	Gbar_D12G007210.1		D12	13377025	13381812	724	79375.2	8.37	MEKK
GbMEKK56	Gbar_D12G007530	Gbar_D12G007530.1		D12	14679661	14681280	350	38971.1	4.94	MEKK
GbMEKK57	Gbar_D12G014570	Gbar_D12G014570.1		D12	42048421	42059852	1114	122722	5.71	MEKK
GbMEKK58	Gbar_D12G014580	Gbar_D12G014580.1		D12	42063415	42077959	1415	156477	6.96	MEKK
GbRaf137	Gbar_D12G017650	Gbar_D12G017650.1		D12	47216633	47221824	427	48028.7	8.76	Raf
GbZIK26	Gbar_D12G024900	Gbar_D12G024900.1		D12	55661078	55665599	607	68554.9	4.76	ZIK
GbRaf138	Gbar_D12G028000	Gbar_D12G028000.1		D12	58305881	58311880	675	74537.9	5.35	Raf
GbRaf139	Gbar_D12G028530	Gbar_D12G028530.1		D12	58766972	58771048	399	44434.3	5.49	Raf
GbRaf140	Gbar_D13G007990	Gbar_D13G007990.1		D13	14185670	14191024	422	47360.2	8.81	Raf
GbZIK27	Gbar_D13G014700	Gbar_D13G014700.2		D13	45087716	45088941	299	34272.7	5.04	ZIK
GbMEKK59	Gbar_D13G025440	Gbar_D13G025440.1		D13	60121905	60123664	480	53904.2	5.15	MEKK
GbZIK28	Gbar_D13G025690	Gbar_D13G025690.1		D13	60280337	60284311	593	67419	6.58	ZIK
GbRaf141	Gbar_Scaffold1314G000020	Gbar_Scaffold1314G000020.1		Scaffold1314	20787	34744	786	88407.6	6.28	Raf
GbMEKK60	Gbar_Scaffold1383G000020	Gbar_Scaffold1383G000020.1		Scaffold1383	4316	17784	1277	141864	6.66	MEKK
GbRaf142	Gbar_Scaffold1732G000010	Gbar_Scaffold1732G000010.1		Scaffold1732	10919	15508	588	65801.1	7.98	Raf

## Sheet: 3-GrMAPKKK
Name	geneID	transcriptID	Chr	start	end	aalen	MolWt	pI	subfamily
GrRaf1	Gorai.001G022800	Gorai.001G022800.5	Chr01	2150942	2157541	897	99499.1	5.49	Raf
GrZIK1	Gorai.001G064400	Gorai.001G064400.1	Chr01	6436527	6440281	600	67413.4	4.91	ZIK
GrRaf2	Gorai.001G185100	Gorai.001G185100.2	Chr01	29557800	29565530	1286	141480	5.49	Raf
GrRaf3	Gorai.001G261300	Gorai.001G261300.1	Chr01	53667645	53671250	381	42443.4	7.83	Raf
GrRaf4	Gorai.001G266100	Gorai.001G266100.1	Chr01	54320405	54324204	354	39984.1	7.04	Raf
GrRaf5	Gorai.002G002100	Gorai.002G002100.2	Chr02	109566	115224	473	52916.1	6.62	Raf
GrMEKK1	Gorai.002G016000	Gorai.002G016000.1	Chr02	1037239	1049954	1390	153149	6.48	MEKK
GrMEKK2	Gorai.002G091000	Gorai.002G091000.1	Chr02	11471210	11472634	437	48838.1	4.37	MEKK
GrZIK2	Gorai.002G096100	Gorai.002G096100.3	Chr02	12125004	12126656	294	33682.1	5.27	ZIK
GrRaf6	Gorai.002G110000	Gorai.002G110000.3	Chr02	15142629	15153440	1220	135999	5.45	Raf
GrRaf7	Gorai.002G159900	Gorai.002G159900.2	Chr02	35598564	35606973	859	94920.2	6.54	Raf
GrRaf8	Gorai.002G201200	Gorai.002G201200.2	Chr02	54184266	54192267	558	63080.2	6.18	Raf
GrMEKK3	Gorai.003G001800	Gorai.003G001800.3	Chr03	105301	107389	324	36030.2	7.17	MEKK
GrRaf9	Gorai.003G005100	Gorai.003G005100.1	Chr03	273341	280230	571	64307.9	6.05	Raf
GrMEKK4	Gorai.003G025400	Gorai.003G025400.1	Chr03	2260091	2261563	338	37347.5	4.7	MEKK
GrZIK3	Gorai.003G069600	Gorai.003G069600.2	Chr03	15375222	15378685	643	72185.8	5.64	ZIK
GrZIK4	Gorai.003G075600	Gorai.003G075600.1	Chr03	18231263	18234134	612	69198.3	4.66	ZIK
GrRaf10	Gorai.003G115600	Gorai.003G115600.1	Chr03	35194281	35197393	320	35779.7	8.37	Raf
GrMEKK5	Gorai.003G146500	Gorai.003G146500.1	Chr03	41354970	41356919	490	54813.8	7.75	MEKK
GrRaf11	Gorai.003G162100	Gorai.003G162100.1	Chr03	43080028	43086917	757	84640.9	6.16	Raf
GrRaf12	Gorai.004G077900	Gorai.004G077900.2	Chr04	9137617	9140898	297	32977.3	8	Raf
GrRaf13	Gorai.004G101000	Gorai.004G101000.1	Chr04	18347512	18355724	1137	126211	5.79	Raf
GrZIK5	Gorai.004G150400	Gorai.004G150400.1	Chr04	42661119	42664816	668	75593.4	4.71	ZIK
GrMEKK6	Gorai.004G213200	Gorai.004G213200.3	Chr04	54589592	54593856	732	78834.5	9.44	MEKK
GrMEKK7	Gorai.004G232400	Gorai.004G232400.1	Chr04	56931124	56932679	495	55418.7	5.69	MEKK
GrRaf14	Gorai.004G245400	Gorai.004G245400.2	Chr04	58257529	58264210	1013	111919	6.62	Raf
GrRaf15	Gorai.005G004900	Gorai.005G004900.2	Chr05	273244	277354	353	39417.5	9.08	Raf
GrRaf16	Gorai.005G007700	Gorai.005G007700.3	Chr05	538669	542490	430	48640	9.71	Raf
GrRaf17	Gorai.005G035500	Gorai.005G035500.1	Chr05	3370861	3375903	1096	122061	7.16	Raf
GrZIK6	Gorai.005G042400	Gorai.005G042400.3	Chr05	4050153	4053108	735	83082.2	4.76	ZIK
GrRaf18	Gorai.005G044700	Gorai.005G044700.1	Chr05	4254453	4256536	383	42399.9	8.05	Raf
GrRaf19	Gorai.005G067400	Gorai.005G067400.1	Chr05	7201988	7207334	739	81935.4	7.93	Raf
GrRaf20	Gorai.005G080000	Gorai.005G080000.1	Chr05	9256417	9267008	553	62332.2	4.92	Raf
GrMEKK8	Gorai.005G091700	Gorai.005G091700.4	Chr05	12387305	12393083	589	65251.1	6.21	MEKK
GrRaf21	Gorai.005G136700	Gorai.005G136700.4	Chr05	35361164	35366858	293	33431.8	8.96	Raf
GrRaf22	Gorai.005G142900	Gorai.005G142900.2	Chr05	38931934	38936702	389	43847.8	9.29	Raf
GrRaf23	Gorai.006G034500	Gorai.006G034500.2	Chr06	9145153	9148446	351	39699.9	8.07	Raf
GrMEKK9	Gorai.006G049500	Gorai.006G049500.1	Chr06	16851514	16858275	896	96690.2	9.58	MEKK
GrMEKK10	Gorai.006G052900	Gorai.006G052900.1	Chr06	19043153	19047930	668	73780	6.84	MEKK
GrRaf24	Gorai.006G056600	Gorai.006G056600.1	Chr06	20681725	20698700	1038	113710	5.52	Raf
GrRaf25	Gorai.006G080100	Gorai.006G080100.1	Chr06	30697854	30702606	767	85430	7.04	Raf
GrMEKK11	Gorai.006G193300	Gorai.006G193300.1	Chr06	45020096	45028617	410	46367.4	9.81	MEKK
GrRaf26	Gorai.006G233100	Gorai.006G233100.1	Chr06	48193586	48200132	509	57517.2	9.04	Raf
GrRaf27	Gorai.006G234800	Gorai.006G234800.1	Chr06	48309483	48312926	355	39841	9.03	Raf
GrRaf28	Gorai.006G258400	Gorai.006G258400.3	Chr06	49979551	49983912	776	85684.8	7.19	Raf
GrZIK7	Gorai.006G269500	Gorai.006G269500.1	Chr06	50730410	50734815	621	69973.5	5	ZIK
GrMEKK12	Gorai.007G053300	Gorai.007G053300.1	Chr07	3712725	3716994	711	78753.6	9.09	MEKK
GrRaf29	Gorai.007G076700	Gorai.007G076700.4	Chr07	5427971	5431620	303	34132.2	6.69	Raf
GrRaf30	Gorai.007G139200	Gorai.007G139200.1	Chr07	11411254	11414081	391	43588.9	8.15	Raf
GrZIK8	Gorai.007G167300	Gorai.007G167300.1	Chr07	14879318	14881897	298	33820.6	6.11	ZIK
GrRaf31	Gorai.007G190200	Gorai.007G190200.3	Chr07	18542351	18548692	557	63325.1	6.88	Raf
GrRaf32	Gorai.007G205800	Gorai.007G205800.2	Chr07	21201603	21205695	328	37388.9	6.87	Raf
GrMEKK13	Gorai.007G213900	Gorai.007G213900.1	Chr07	23451650	23453490	359	39853.1	5.33	MEKK
GrMEKK14	Gorai.007G218700	Gorai.007G218700.1	Chr07	25009406	25011781	667	74728.4	6.83	MEKK
GrZIK9	Gorai.007G285300	Gorai.007G285300.1	Chr07	48893102	48896688	727	83616.5	5.51	ZIK
GrRaf33	Gorai.007G286200	Gorai.007G286200.3	Chr07	49131973	49138664	995	109982	6.18	Raf
GrMEKK15	Gorai.007G296700	Gorai.007G296700.1	Chr07	50709067	50713892	646	70959.7	5.86	MEKK
GrMEKK16	Gorai.008G000500	Gorai.008G000500.3	Chr08	111896	115793	576	62254.9	8.8	MEKK
GrRaf34	Gorai.008G003000	Gorai.008G003000.1	Chr08	506690	510069	390	43492.8	8.01	Raf
GrRaf35	Gorai.008G049200	Gorai.008G049200.3	Chr08	6849418	6857973	1311	144673	5.33	Raf
GrMEKK17	Gorai.008G073600	Gorai.008G073600.1	Chr08	13189159	13193982	724	79391.4	8.52	MEKK
GrMEKK18	Gorai.008G077000	Gorai.008G077000.1	Chr08	14367834	14369263	350	38968.1	5.48	MEKK
GrRaf36	Gorai.008G179300	Gorai.008G179300.1	Chr08	45574593	45579790	427	48022.7	8.76	Raf
GrZIK10	Gorai.008G257300	Gorai.008G257300.1	Chr08	53908072	53911893	607	68554.9	4.76	ZIK
GrRaf37	Gorai.008G289300	Gorai.008G289300.2	Chr08	56414033	56422869	1001	109659	5.51	Raf
GrRaf38	Gorai.009G006600	Gorai.009G006600.2	Chr09	559541	567165	1087	120433	5.5	Raf
GrRaf39	Gorai.009G012400	Gorai.009G012400.1	Chr09	1023422	1029976	1403	151514	5.2	Raf
GrMEKK19	Gorai.009G026100	Gorai.009G026100.1	Chr09	1996952	1999805	344	39042.2	4.69	MEKK
GrRaf40	Gorai.009G045200	Gorai.009G045200.4	Chr09	3266142	3273119	890	98380.7	5.27	Raf
GrRaf41	Gorai.009G069900	Gorai.009G069900.2	Chr09	4949210	4954871	419	46759.8	8.12	Raf
GrMEKK20	Gorai.009G111600	Gorai.009G111600.1	Chr09	8147828	8150089	519	58040.5	5.2	MEKK
GrRaf42	Gorai.009G169300	Gorai.009G169300.1	Chr09	13035004	13038780	500	57013.2	9.88	Raf
GrMEKK21	Gorai.009G180300	Gorai.009G180300.1	Chr09	13885255	13887434	526	58881.7	5.8	MEKK
GrRaf43	Gorai.009G190600	Gorai.009G190600.1	Chr09	14650200	14657227	546	61882	7.15	Raf
GrMEKK22	Gorai.009G208800	Gorai.009G208800.4	Chr09	16192479	16198222	727	79934.2	9.84	MEKK
GrMEKK23	Gorai.009G242600	Gorai.009G242600.2	Chr09	19397334	19402961	590	65718.8	5.8	MEKK
GrRaf44	Gorai.009G304300	Gorai.009G304300.2	Chr09	27411855	27417352	728	82103.4	6.37	Raf
GrRaf45	Gorai.010G056300	Gorai.010G056300.1	Chr10	6416782	6422116	1360	147724	5.05	Raf
GrRaf46	Gorai.010G101300	Gorai.010G101300.2	Chr10	18293049	18299247	823	92456.1	5.61	Raf
GrMEKK24	Gorai.010G176100	Gorai.010G176100.2	Chr10	51715844	51718581	614	68144.2	5.24	MEKK
GrRaf47	Gorai.010G185600	Gorai.010G185600.1	Chr10	53682922	53686271	371	42419.9	9.3	Raf
GrRaf48	Gorai.011G010500	Gorai.011G010500.1	Chr11	754023	757462	374	42574.2	8.89	Raf
GrMEKK25	Gorai.011G012900	Gorai.011G012900.1	Chr11	922621	924644	446	49381	5.67	MEKK
GrRaf49	Gorai.011G028300	Gorai.011G028300.1	Chr11	2081810	2084675	486	55709.7	9.64	Raf
GrRaf50	Gorai.011G035600	Gorai.011G035600.3	Chr11	2682162	2686817	408	46196	7.57	Raf
GrMEKK26	Gorai.011G104700	Gorai.011G104700.2	Chr11	12088320	12092638	613	67534.4	8.25	MEKK
GrMEKK27	Gorai.011G106000	Gorai.011G106000.1	Chr11	12344704	12346085	336	36993.2	5.99	MEKK
GrZIK11	Gorai.011G128900	Gorai.011G128900.1	Chr11	18810676	18814845	593	67671.2	5.3	ZIK
GrRaf51	Gorai.011G131000	Gorai.011G131000.1	Chr11	19792154	19802769	472	53383.6	9.49	Raf
GrRaf52	Gorai.011G167400	Gorai.011G167400.1	Chr11	33611153	33616392	391	43444.6	8.47	Raf
GrZIK12	Gorai.012G033500	Gorai.012G033500.1	Chr12	4113089	4117017	609	67842.2	5.06	ZIK
GrMEKK28	Gorai.012G034500	Gorai.012G034500.2	Chr12	4208547	4214124	661	71564.2	9.39	MEKK
GrRaf53	Gorai.012G064800	Gorai.012G064800.4	Chr12	9188258	9191944	331	37394.1	6.85	Raf
GrRaf54	Gorai.012G157000	Gorai.012G157000.2	Chr12	33060186	33069030	581	65712.4	6.15	Raf
GrRaf55	Gorai.013G089100	Gorai.013G089100.1	Chr13	13953435	13958756	422	47290	8.75	Raf
GrZIK13	Gorai.013G156000	Gorai.013G156000.1	Chr13	43088420	43089618	299	34124.5	5.03	ZIK
GrMEKK29	Gorai.013G269600	Gorai.013G269600.1	Chr13	58117295	58118879	480	53837.1	5.27	MEKK
GrZIK14	Gorai.013G272100	Gorai.013G272100.1	Chr13	58253387	58257230	593	67458.1	6.65	ZIK

## Sheet: 4-GhMAPKKK
Name	geneID	transcriptID	Chr	start	end	aalen	MolWt	pI	subfamily
GhRaf1	Gh_A01G001700	Gh_A01G001700.1	A01	141221	146692	526	59404.3	6.1	Raf
GhMEKK1	Gh_A01G015900	Gh_A01G015900.1	A01	1358727	1375497	1392	153424	6.38	MEKK
GhMEKK2	Gh_A01G084000	Gh_A01G084000.1	A01	12110702	12112015	437	48724.9	4.4	MEKK
GhZIK1	Gh_A01G088600	Gh_A01G088600.1	A01	12860930	12862651	294	33509.8	5.13	ZIK
GhRaf2	Gh_A01G102700	Gh_A01G102700.1	A01	17930247	17940572	1220	135703	5.45	Raf
GhRaf3	Gh_A01G151500	Gh_A01G151500.1	A01	57735792	57742976	859	94920.1	6.51	Raf
GhRaf4	Gh_A01G191100	Gh_A01G191100.1	A01	104515238	104522499	575	65077.6	5.98	Raf
GhRaf5	Gh_A02G004100	Gh_A02G004100.1	A02	256105	259730	353	39447.5	9.08	Raf
GhZIK2	Gh_A02G004400	Gh_A02G004400.1	A02	282862	285977	458	52641.8	6.21	ZIK
GhRaf6	Gh_A02G006900	Gh_A02G006900.1	A02	511056	514879	474	53888.1	9.63	Raf
GhRaf7	Gh_A02G031600	Gh_A02G031600.1	A02	3237205	3242289	1096	121964	6.82	Raf
GhZIK3	Gh_A02G037600	Gh_A02G037600.1	A02	3827499	3830378	734	83137.3	4.8	ZIK
GhRaf8	Gh_A02G039900	Gh_A02G039900.1	A02	4029370	4031026	383	42483.8	7.86	Raf
GhRaf9	Gh_A02G062300	Gh_A02G062300.1	A02	8200428	8205566	737	81675.1	7.9	Raf
GhRaf10	Gh_A02G062400	Gh_A02G062400.1	A02	8230530	8235696	740	82029.9	8.2	Raf
GhRaf11	Gh_A02G076300	Gh_A02G076300.1	A02	11087394	11103034	552	62257	4.88	Raf
GhMEKK3	Gh_A02G079900	Gh_A02G079900.1	A02	12040682	12043814	505	56104.9	8	MEKK
GhMEKK4	Gh_A02G089300	Gh_A02G089300.1	A02	15109159	15115426	588	65073	6.34	MEKK
GhZIK4	Gh_A02G115600	Gh_A02G115600.1	A02	43337797	43340604	417	47377.1	4.91	ZIK
GhMEKK5	Gh_A02G187100	Gh_A02G187100.1	A02	103299398	103300414	338	37308.4	4.75	MEKK
GhRaf12	Gh_A02G206400	Gh_A02G206400.1	A02	105385599	105391650	571	64375	6.07	Raf
GhMEKK6	Gh_A02G210000	Gh_A02G210000.1	A02	105566840	105570016	431	48451.7	8.67	MEKK
GhRaf13	Gh_A03G024500	Gh_A03G024500.1	A03	3253909	3259773	747	83309.3	5.68	Raf
GhMEKK7	Gh_A03G040100	Gh_A03G040100.1	A03	5325130	5326813	516	57733.2	6.65	MEKK
GhRaf14	Gh_A03G072800	Gh_A03G072800.1	A03	13689049	13691831	350	39641.9	8.98	Raf
GhRaf15	Gh_A03G115200	Gh_A03G115200.1	A03	53092221	53097489	346	39406.5	7.91	Raf
GhRaf16	Gh_A03G121600	Gh_A03G121600.1	A03	64149166	64154951	377	42450.2	9.29	Raf
GhMEKK8	Gh_A03G190800	Gh_A03G190800.1	A03	103814745	103839525	1428	157076	6.35	MEKK
GhRaf17	Gh_A04G084200	Gh_A04G084200.1	A04	56212497	56219780	851	94426.6	6.7	Raf
GhRaf18	Gh_A04G152300	Gh_A04G152300.1	A04	82761750	82773622	581	65755.3	6.05	Raf
GhRaf19	Gh_A05G009000	Gh_A05G009000.1	A05	1305154	1310729	1387	151069	5.42	Raf
GhRaf20	Gh_A05G033400	Gh_A05G033400.1	A05	4074535	4081046	906	101050	5.96	Raf
GhRaf21	Gh_A05G052400	Gh_A05G052400.1	A05	6180500	6186014	419	46747.8	8.12	Raf
GhMEKK9	Gh_A05G156600	Gh_A05G156600.1	A05	16829660	16832695	460	51240.7	5.74	MEKK
GhRaf22	Gh_A05G166000	Gh_A05G166000.1	A05	17632433	17640582	588	67025	6.83	Raf
GhMEKK10	Gh_A05G183400	Gh_A05G183400.1	A05	19731965	19736869	748	82063.5	9.45	MEKK
GhRaf23	Gh_A05G203400	Gh_A05G203400.1	A05	21809187	21816215	949	106013	6.87	Raf
GhMEKK11	Gh_A05G216100	Gh_A05G216100.1	A05	23576891	23582547	590	65791.8	5.67	MEKK
GhRaf24	Gh_A05G277000	Gh_A05G277000.1	A05	35364444	35370461	740	82937.3	6.78	Raf
GhRaf25	Gh_A05G360900	Gh_A05G360900.1	A05	97079977	97082510	352	39781.6	6.36	Raf
GhRaf26	Gh_A05G364500	Gh_A05G364500.1	A05	98063360	98066456	374	41965.9	7.83	Raf
GhRaf27	Gh_A05G380400	Gh_A05G380400.1	A05	101808975	101823851	782	87728.5	6.31	Raf
GhRaf28	Gh_A05G384400	Gh_A05G384400.1	A05	102792290	102799619	458	51912.3	8.2	Raf
GhMEKK12	Gh_A05G392200	Gh_A05G392200.1	A05	104500663	104505626	661	71481.1	9.68	MEKK
GhZIK5	Gh_A05G393000	Gh_A05G393000.1	A05	104606967	104609681	610	68010.6	5.06	ZIK
GhRaf29	Gh_A06G033000	Gh_A06G033000.1	A06	3779419	3787311	915	102183	7.46	Raf
GhRaf30	Gh_A06G055900	Gh_A06G055900.1	A06	8598688	8603623	1361	147795	5.05	Raf
GhRaf31	Gh_A06G099800	Gh_A06G099800.1	A06	30485843	30492148	920	101899	5.77	Raf
GhRaf32	Gh_A06G145700	Gh_A06G145700.1	A06	87989513	87995711	457	51864.1	7.2	Raf
GhRaf33	Gh_A06G180100	Gh_A06G180100.1	A06	115961482	115963742	371	42448	9.3	Raf
GhRaf34	Gh_A07G000800	Gh_A07G000800.1	A07	124935	130966	415	46350.3	8.11	Raf
GhRaf35	Gh_A07G022400	Gh_A07G022400.1	A07	2451974	2459050	937	104248	5.5	Raf
GhZIK6	Gh_A07G061200	Gh_A07G061200.1	A07	7454570	7457567	611	68737	5	ZIK
GhRaf36	Gh_A07G171200	Gh_A07G171200.1	A07	44473532	44481760	1287	141987	5.81	Raf
GhRaf37	Gh_A07G245700	Gh_A07G245700.1	A07	94839809	94843342	379	42381.3	7.82	Raf
GhRaf38	Gh_A07G250300	Gh_A07G250300.1	A07	95556453	95559368	354	39993.1	7.04	Raf
GhRaf39	Gh_A08G072900	Gh_A08G072900.1	A08	11295436	11298735	380	42311.4	7.35	Raf
GhRaf40	Gh_A08G099900	Gh_A08G099900.1	A08	37132526	37140832	1137	126045	5.83	Raf
GhZIK7	Gh_A08G144500	Gh_A08G144500.1	A08	98777422	98780068	667	75442.3	4.66	ZIK
GhMEKK13	Gh_A08G208900	Gh_A08G208900.1	A08	116621471	116628563	898	96598.2	9.42	MEKK
GhRaf41	Gh_A08G220700	Gh_A08G220700.1	A08	118396768	118404154	1277	140371	4.76	Raf
GhMEKK14	Gh_A08G228400	Gh_A08G228400.1	A08	119509566	119511053	495	55570.9	5.7	MEKK
GhRaf42	Gh_A08G241800	Gh_A08G241800.1	A08	120971349	120977838	1012	111936	6.71	Raf
GhRaf43	Gh_A09G036800	Gh_A09G036800.1	A09	10456706	10459860	351	39643.9	8.21	Raf
GhMEKK15	Gh_A09G048300	Gh_A09G048300.1	A09	22496917	22502474	896	96758.4	9.56	MEKK
GhRaf44	Gh_A09G067200	Gh_A09G067200.1	A09	47196936	47212800	1038	113693	5.66	Raf
GhMEKK16	Gh_A09G071200	Gh_A09G071200.1	A09	50222836	50227219	667	73617.8	7.29	MEKK
GhRaf45	Gh_A09G083200	Gh_A09G083200.1	A09	56265342	56269580	765	84956.9	7.02	Raf
GhRaf46	Gh_A09G156400	Gh_A09G156400.1	A09	71724990	71732513	846	94001.4	6.3	Raf
GhRaf47	Gh_A09G235100	Gh_A09G235100.1	A09	80099190	80113545	1006	113309	7.52	Raf
GhRaf48	Gh_A09G236200	Gh_A09G236200.1	A09	80267443	80269747	355	39844.8	7.66	Raf
GhRaf49	Gh_A09G243000	Gh_A09G243000.1	A09	80769662	80773346	391	43576.9	7.87	Raf
GhRaf50	Gh_A09G260300	Gh_A09G260300.1	A09	82153378	82157510	777	86063.1	7.31	Raf
GhZIK8	Gh_A09G271600	Gh_A09G271600.1	A09	83174977	83178547	639	72149.1	5.29	ZIK
GhRaf51	Gh_A10G000300	Gh_A10G000300.1	A10	13339	16516	374	42640.2	8.89	Raf
GhMEKK17	Gh_A10G002500	Gh_A10G002500.1	A10	197245	198585	446	49877.7	5.67	MEKK
GhRaf52	Gh_A10G018200	Gh_A10G018200.1	A10	1624168	1626943	486	55658.6	9.56	Raf
GhRaf53	Gh_A10G025300	Gh_A10G025300.1	A10	2257338	2261821	428	48774.9	7.61	Raf
GhMEKK18	Gh_A10G079900	Gh_A10G079900.1	A10	17025599	17026609	336	37051.4	6.06	MEKK
GhMEKK19	Gh_A10G080900	Gh_A10G080900.1	A10	17460409	17466078	654	72232.8	8.43	MEKK
GhMEKK20	Gh_A10G087000	Gh_A10G087000.1	A10	19370773	19372714	422	47586.7	8.41	MEKK
GhRaf54	Gh_A10G146400	Gh_A10G146400.1	A10	80232263	80241492	472	53486.6	9.29	Raf
GhZIK9	Gh_A10G149300	Gh_A10G149300.1	A10	83422228	83426273	593	67693.2	5.22	ZIK
GhRaf55	Gh_A10G175400	Gh_A10G175400.1	A10	98244751	98249858	775	85722.1	6.52	Raf
GhMEKK21	Gh_A11G050300	Gh_A11G050300.1	A11	4327379	4331528	711	78822.9	8.93	MEKK
GhRaf56	Gh_A11G072600	Gh_A11G072600.1	A11	6347809	6352205	383	42645.6	7.85	Raf
GhZIK10	Gh_A11G159800	Gh_A11G159800.1	A11	18241229	18244205	297	33677.4	6.24	ZIK
GhRaf57	Gh_A11G181900	Gh_A11G181900.1	A11	23333453	23339789	557	63229	6.8	Raf
GhRaf58	Gh_A11G196600	Gh_A11G196600.1	A11	26872783	26879006	416	47302.9	5.37	Raf
GhMEKK22	Gh_A11G205000	Gh_A11G205000.1	A11	31398102	31399181	359	40056.4	5.83	MEKK
GhZIK11	Gh_A11G241200	Gh_A11G241200.1	A11	69285345	69288211	643	72416.3	6.13	ZIK
GhZIK12	Gh_A11G287300	Gh_A11G287300.1	A11	104633374	104636793	573	65830.6	4.72	ZIK
GhRaf59	Gh_A11G288200	Gh_A11G288200.1	A11	104973950	104980259	998	110553	6.25	Raf
GhMEKK23	Gh_A11G298100	Gh_A11G298100.1	A11	107016643	107020992	646	70998.8	6.13	MEKK
GhMEKK24	Gh_A12G001200	Gh_A12G001200.1	A12	136089	141124	576	62214.8	8.6	MEKK
GhRaf60	Gh_A12G003500	Gh_A12G003500.1	A12	511996	515160	390	43461.7	7.83	Raf
GhRaf61	Gh_A12G051500	Gh_A12G051500.1	A12	9321923	9329621	1311	144590	5.38	Raf
GhMEKK25	Gh_A12G075500	Gh_A12G075500.1	A12	20006249	20010338	724	79484.4	8.34	MEKK
GhMEKK26	Gh_A12G078500	Gh_A12G078500.1	A12	23470329	23471381	350	38881	5.7	MEKK
GhMEKK27	Gh_A12G152400	Gh_A12G152400.1	A12	83186854	83200280	1419	156975	6.55	MEKK
GhRaf62	Gh_A12G185200	Gh_A12G185200.1	A12	91085620	91090672	437	49139.9	8.55	Raf
GhZIK13	Gh_A12G263800	Gh_A12G263800.1	A12	102204108	102207620	607	68366.5	4.76	ZIK
GhRaf63	Gh_A12G294800	Gh_A12G294800.1	A12	104981392	104990357	1005	109577	5.65	Raf
GhRaf64	Gh_A12G300100	Gh_A12G300100.1	A12	105504034	105508049	405	44819.6	5.11	Raf
GhRaf65	Gh_A13G084200	Gh_A13G084200.1	A13	22190418	22199104	422	47239.9	8.75	Raf
GhMEKK28	Gh_A13G260500	Gh_A13G260500.1	A13	108426773	108428215	480	53843.9	4.87	MEKK
GhZIK14	Gh_A13G263200	Gh_A13G263200.1	A13	108567756	108571615	593	67407.1	6.66	ZIK
GhRaf66	Gh_D01G001600	Gh_D01G001600.1	D01	84627	90190	552	62222.4	6.43	Raf
GhMEKK29	Gh_D01G015000	Gh_D01G015000.1	D01	1091517	1104259	1390	153209	6.42	MEKK
GhMEKK30	Gh_D01G079200	Gh_D01G079200.1	D01	9989472	9990785	437	48691.9	4.4	MEKK
GhZIK15	Gh_D01G084000	Gh_D01G084000.1	D01	10681337	10683019	295	33696.1	5.13	ZIK
GhRaf67	Gh_D01G098100	Gh_D01G098100.4	D01	13905683	13914034	1130	126065	5.39	Raf
GhRaf68	Gh_D01G149800	Gh_D01G149800.1	D01	32647450	32656168	859	94969.3	6.47	Raf
GhMEKK31	Gh_D01G167500	Gh_D01G167500.2	D01	46994468	46998639	448	51574.8	8	MEKK
GhRaf69	Gh_D02G004800	Gh_D02G004800.1	D02	290911	293802	353	39417.5	9.08	Raf
GhRaf70	Gh_D02G007500	Gh_D02G007500.1	D02	556344	560079	475	53941.2	9.62	Raf
GhRaf71	Gh_D02G037100	Gh_D02G037100.1	D02	4067974	4073020	1096	122049	7.16	Raf
GhZIK16	Gh_D02G043500	Gh_D02G043500.2	D02	4695930	4699309	735	82869	4.85	ZIK
GhRaf72	Gh_D02G046000	Gh_D02G046000.1	D02	4890585	4892677	421	47183.8	8.63	Raf
GhRaf73	Gh_D02G067100	Gh_D02G067100.1	D02	7932156	7936713	737	81707.1	7.41	Raf
GhRaf74	Gh_D02G067200	Gh_D02G067200.1	D02	7952666	7957319	720	79787.1	8.69	Raf
GhRaf75	Gh_D02G079300	Gh_D02G079300.1	D02	10095899	10106286	552	62274.1	4.97	Raf
GhMEKK32	Gh_D02G091600	Gh_D02G091600.1	D02	13299712	13305892	589	65281.1	6.21	MEKK
GhRaf76	Gh_D02G132500	Gh_D02G132500.1	D02	38876992	38884580	346	39403.4	8.09	Raf
GhRaf77	Gh_D02G142400	Gh_D02G142400.1	D02	45197860	45203526	389	43848.7	8.88	Raf
GhMEKK33	Gh_D02G208100	Gh_D02G208100.1	D02	65843826	65861334	1428	157294	6.31	MEKK
GhMEKK34	Gh_D03G001200	Gh_D03G001200.1	D03	111510	114470	433	48702.1	8.54	MEKK
GhRaf78	Gh_D03G004600	Gh_D03G004600.1	D03	284835	290896	571	64297.8	6.05	Raf
GhMEKK35	Gh_D03G025200	Gh_D03G025200.1	D03	2301253	2302269	338	37262.3	4.74	MEKK
GhZIK17	Gh_D03G098100	Gh_D03G098100.1	D03	34269909	34272765	593	67443.2	4.72	ZIK
GhRaf79	Gh_D03G124400	Gh_D03G124400.1	D03	42101814	42105138	324	36455.5	9.03	Raf
GhMEKK36	Gh_D03G157300	Gh_D03G157300.1	D03	48767982	48769382	466	52129.5	7.57	MEKK
GhRaf80	Gh_D03G171800	Gh_D03G171800.1	D03	50590120	50600225	747	83403.5	6.02	Raf
GhZIK18	Gh_D04G031300	Gh_D04G031300.1	D04	4271023	4273735	609	67808.2	5.06	ZIK
GhMEKK37	Gh_D04G032300	Gh_D04G032300.1	D04	4360429	4365410	661	71549.1	9.48	MEKK
GhRaf81	Gh_D04G041500	Gh_D04G041500.1	D04	5765666	5773019	458	51844.2	8.63	Raf
GhRaf82	Gh_D04G060900	Gh_D04G060900.1	D04	9263264	9270817	374	41921.8	7.63	Raf
GhRaf83	Gh_D04G064500	Gh_D04G064500.1	D04	9891173	9894906	352	39795.7	6.36	Raf
GhRaf84	Gh_D04G120500	Gh_D04G120500.2	D04	36920141	36934339	789	87557.5	6.19	Raf
GhRaf85	Gh_D04G191300	Gh_D04G191300.1	D04	53482880	53491300	605	68432.5	6.01	Raf
GhRaf86	Gh_D05G006600	Gh_D05G006600.1	D05	630755	637054	1074	118886	5.74	Raf
GhRaf87	Gh_D05G012200	Gh_D05G012200.1	D05	1167957	1174554	1403	151586	5.24	Raf
GhMEKK38	Gh_D05G026000	Gh_D05G026000.1	D05	2238418	2240460	331	37768.6	4.83	MEKK
GhRaf88	Gh_D05G045300	Gh_D05G045300.1	D05	3565231	3572419	931	103365	5.68	Raf
GhRaf89	Gh_D05G069000	Gh_D05G069000.1	D05	5441786	5447334	419	46786.8	8.12	Raf
GhMEKK39	Gh_D05G106100	Gh_D05G106100.1	D05	8973658	8975217	519	58171.7	5.12	MEKK
GhRaf90	Gh_D05G162400	Gh_D05G162400.1	D05	14235019	14238507	500	56971.1	9.84	Raf
GhMEKK40	Gh_D05G173400	Gh_D05G173400.1	D05	15106720	15109398	421	46525.4	5.11	MEKK
GhRaf91	Gh_D05G182900	Gh_D05G182900.1	D05	15986125	15992844	546	61808.9	7.5	Raf
GhMEKK41	Gh_D05G200900	Gh_D05G200900.2	D05	17622222	17627645	644	71221.4	9.35	MEKK
GhRaf92	Gh_D05G220000	Gh_D05G220000.1	D05	19551232	19557418	948	105644	6.74	Raf
GhMEKK42	Gh_D05G233100	Gh_D05G233100.1	D05	21104342	21109934	590	65760.8	5.8	MEKK
GhRaf93	Gh_D05G243300	Gh_D05G243300.1	D05	22492408	22504904	547	61891.7	4.86	Raf
GhRaf94	Gh_D05G290300	Gh_D05G290300.1	D05	29541367	29547440	746	83688.2	6.63	Raf
GhRaf95	Gh_D06G032600	Gh_D06G032600.1	D06	3647611	3655205	915	102170	7.59	Raf
GhRaf96	Gh_D06G054400	Gh_D06G054400.1	D06	7364168	7369100	1360	147611	5.06	Raf
GhRaf97	Gh_D06G098400	Gh_D06G098400.1	D06	19163007	19169325	890	98502.8	5.07	Raf
GhRaf98	Gh_D06G158800	Gh_D06G158800.1	D06	50313747	50319985	457	51895.1	7.2	Raf
GhRaf99	Gh_D06G182300	Gh_D06G182300.1	D06	56958769	56961024	371	42422.9	9.17	Raf
GhRaf100	Gh_D07G001700	Gh_D07G001700.1	D07	174473	180489	415	46322.2	8.11	Raf
GhRaf101	Gh_D07G023500	Gh_D07G023500.1	D07	2366878	2374137	937	104183	5.82	Raf
GhZIK19	Gh_D07G061600	Gh_D07G061600.1	D07	6732577	6735622	609	68643.8	4.96	ZIK
GhRaf102	Gh_D07G168800	Gh_D07G168800.2	D07	30032365	30040079	1319	145166	5.61	Raf
GhRaf103	Gh_D07G243700	Gh_D07G243700.1	D07	56977758	56980816	379	42285.2	7.63	Raf
GhRaf104	Gh_D07G248500	Gh_D07G248500.1	D07	57577450	57580156	354	39972.1	7.04	Raf
GhRaf105	Gh_D08G067900	Gh_D08G067900.1	D08	8991705	8994630	381	42583.7	7.38	Raf
GhRaf106	Gh_D08G091500	Gh_D08G091500.1	D08	18622238	18629081	1137	126173	5.84	Raf
GhZIK20	Gh_D08G144000	Gh_D08G144000.1	D08	48292931	48295587	668	75624.5	4.71	ZIK
GhMEKK43	Gh_D08G204600	Gh_D08G204600.1	D08	60488742	60495726	897	96428	9.44	MEKK
GhRaf107	Gh_D08G215100	Gh_D08G215100.1	D08	61964453	61971803	1279	140758	4.68	Raf
GhMEKK44	Gh_D08G221600	Gh_D08G221600.1	D08	63052396	63053883	495	55417.9	6.08	MEKK
GhRaf108	Gh_D08G233200	Gh_D08G233200.1	D08	64460788	64467338	1013	111942	6.42	Raf
GhRaf109	Gh_D09G034400	Gh_D09G034400.1	D09	9302913	9305604	368	41737.2	7.83	Raf
GhMEKK45	Gh_D09G049600	Gh_D09G049600.1	D09	16948063	16954849	896	96706.2	9.61	MEKK
GhRaf110	Gh_D09G060700	Gh_D09G060700.1	D09	25524552	25540686	1038	113689	5.52	Raf
GhMEKK46	Gh_D09G064500	Gh_D09G064500.1	D09	27220053	27225677	653	72062.1	6.78	MEKK
GhRaf111	Gh_D09G076800	Gh_D09G076800.1	D09	30938725	30942996	777	86434.8	7.09	Raf
GhRaf112	Gh_D09G152200	Gh_D09G152200.1	D09	42445967	42452449	862	95797.8	6.83	Raf
GhRaf113	Gh_D09G226300	Gh_D09G226300.1	D09	49485271	49491258	470	52982.7	8.8	Raf
GhRaf114	Gh_D09G227700	Gh_D09G227700.1	D09	49612059	49614358	355	39842.8	8.45	Raf
GhRaf115	Gh_D09G233900	Gh_D09G233900.1	D09	50085244	50088838	391	43613	8.05	Raf
GhRaf116	Gh_D09G250500	Gh_D09G250500.1	D09	51404704	51409018	776	85793.9	7.48	Raf
GhZIK21	Gh_D09G260500	Gh_D09G260500.1	D09	52224297	52227804	621	69958.5	5.05	ZIK
GhRaf117	Gh_D10G010100	Gh_D10G010100.1	D10	831715	835145	374	42574.2	8.89	Raf
GhMEKK47	Gh_D10G012300	Gh_D10G012300.1	D10	1020487	1021827	446	49448.2	5.87	MEKK
GhRaf118	Gh_D10G027000	Gh_D10G027000.1	D10	2359287	2361905	486	55610.6	9.56	Raf
GhRaf119	Gh_D10G034300	Gh_D10G034300.1	D10	2996830	3001023	453	51134.4	7.92	Raf
GhMEKK48	Gh_D10G100100	Gh_D10G100100.1	D10	12930059	12936109	655	72073.7	8.66	MEKK
GhMEKK49	Gh_D10G101300	Gh_D10G101300.1	D10	13162583	13163593	336	37011.2	5.99	MEKK
GhZIK22	Gh_D10G124300	Gh_D10G124300.1	D10	19492911	19496439	593	67720.4	5.3	ZIK
GhRaf120	Gh_D10G126200	Gh_D10G126200.1	D10	20549140	20559799	323	36864.9	9.43	Raf
GhMEKK50	Gh_D10G162200	Gh_D10G162200.1	D10	33745791	33752589	1129	125704	5.81	MEKK
GhRaf121	Gh_D10G163300	Gh_D10G163300.1	D10	34429420	34434814	391	43472.7	8.59	Raf
GhRaf122	Gh_D10G196000	Gh_D10G196000.1	D10	51512753	51517883	775	86038.6	6.52	Raf
GhMEKK51	Gh_D11G050700	Gh_D11G050700.1	D11	4129591	4133770	711	78835.8	9.08	MEKK
GhRaf123	Gh_D11G133100	Gh_D11G133100.1	D11	12377485	12380674	389	43389.6	8	Raf
GhZIK23	Gh_D11G160800	Gh_D11G160800.1	D11	15836515	15838784	298	33832.7	6.11	ZIK
GhRaf124	Gh_D11G184200	Gh_D11G184200.1	D11	19661555	19667368	568	64376.1	6.54	Raf
GhRaf125	Gh_D11G199600	Gh_D11G199600.1	D11	22377719	22381550	398	45345.7	5.52	Raf
GhMEKK52	Gh_D11G208900	Gh_D11G208900.1	D11	24867208	24868287	359	39952.2	5.54	MEKK
GhZIK24	Gh_D11G246100	Gh_D11G246100.1	D11	43803708	43806724	643	72094.8	5.63	ZIK
GhZIK25	Gh_D11G287600	Gh_D11G287600.1	D11	59323843	59327280	727	83494.4	5.38	ZIK
GhRaf126	Gh_D11G288600	Gh_D11G288600.1	D11	59582781	59589402	1000	110519	6.25	Raf
GhMEKK53	Gh_D11G298200	Gh_D11G298200.1	D11	61229499	61233851	646	70951.6	5.86	MEKK
GhMEKK54	Gh_D12G000800	Gh_D12G000800.1	D12	111594	116405	658	71219.1	9.09	MEKK
GhRaf127	Gh_D12G002900	Gh_D12G002900.1	D12	490077	493268	390	43506.9	8.15	Raf
GhRaf128	Gh_D12G048400	Gh_D12G048400.1	D12	7174508	7182989	1315	145017	5.29	Raf
GhMEKK55	Gh_D12G074600	Gh_D12G074600.1	D12	13707447	13711540	724	79375.2	8.37	MEKK
GhMEKK56	Gh_D12G099100	Gh_D12G099100.1	D12	30778746	30779798	350	39033.2	5.04	MEKK
GhMEKK57	Gh_D12G151600	Gh_D12G151600.1	D12	45162352	45175887	1397	153996	6.52	MEKK
GhRaf129	Gh_D12G180900	Gh_D12G180900.1	D12	50444881	50450031	427	47994.6	8.76	Raf
GhZIK26	Gh_D12G258200	Gh_D12G258200.1	D12	59198387	59201768	607	68554.9	4.76	ZIK
GhRaf130	Gh_D12G288600	Gh_D12G288600.1	D12	61948307	61957466	1006	110289	5.38	Raf
GhRaf131	Gh_D12G293800	Gh_D12G293800.1	D12	62404843	62408768	399	44434.3	5.49	Raf
GhRaf132	Gh_D13G086300	Gh_D13G086300.1	D13	14785113	14789493	422	47352.1	8.81	Raf
GhZIK27	Gh_D13G156500	Gh_D13G156500.1	D13	48484443	48485420	299	34172.6	5.14	ZIK
GhMEKK58	Gh_D13G265100	Gh_D13G265100.1	D13	63716600	63718042	480	54020.4	5.4	MEKK
GhZIK28	Gh_D13G267300	Gh_D13G267300.1	D13	63867191	63870417	593	67428.1	6.72	ZIK
