# Supplementary material for: Genome-Wide Identification Analysis of the MAPKKK Gene Family in Cotton and Its Role in Development and Stress Response
Source: Int J Mol Sci. 2026 Jan 22;27(2):1124. doi: 10.3390/ijms27021124 (PMC12841829; doi:10.3390/ijms27021124)
Supplement: Supplementary file 1 [file ijms-27-01124-s001.zip › Supplementary Table S2.xlsx]

## Sheet: Sheet1
	Table S2 Primer sequences used in this study
	Primer name	Primer sequence	Amplicon size（bp)	Application
	GhUBQ7-F	GAAGGCATTCCACCTGACCAAC	105	Reference gene
	GhUBQ7-R	CTTGACCTTCTTCTTCTTGTGCTTG
	GhMEKK14-F	GGAAGGGACAAGTACGGAATATC	105	qRT-PCR
	GhMEKK14-R	ACTGAATGAGTGCCATCAGAG		qRT-PCR
	GhMEKK18-F	ACGGTTCCATCAACGTCTTC	95	qRT-PCR
	GhMEKK18-R	GATTCACTCCAAACCCGATCT		qRT-PCR
	GhMEKK22-F	ATGTGTTCCGTTTCCCTCAG	108	qRT-PCR
	GhMEKK22-R	GTCACCCTTCTCAACCGAATAA		qRT-PCR
	GhMEKK42-F	GAGGAAGAGACAGGCAAGATAAT	96	qRT-PCR
	GhMEKK42-R	ATCCTCGGTCAAAGCAGAAG		qRT-PCR
	GhMEKK44-F	CTGAGTTATCTGAACTCGGTAAGG	108	qRT-PCR
	GhMEKK44-R	CCGATGCTACAAAGGGATGT		qRT-PCR
	GhMEKK52-F	GGATTTGCCCGCAAGTTATTC	111	qRT-PCR
	GhMEKK52-R	GATCAGCCAGGCTTCCTTTAT		qRT-PCR
